# Supplementary material for: Reversible proton-switchable fluorescence controlled by conjugation effect in an organically-functionalized polyoxometalate
Source: Sci Rep. 2016 Jun 20;6:27861. doi: 10.1038/srep27861 (PMC4913239; doi:10.1038/srep27861)
Supplement: Supplementary Dataset 1 [file srep27861-s2.zip › Dataset 1-cif.cif]

 
data_test 
 
_audit_creation_method            SHELXL-97 
_chemical_name_systematic 
; 
 ? 
; 
_chemical_name_common             ? 
_chemical_melting_point           ? 
_chemical_formula_moiety          ? 
_chemical_formula_sum 
 'C42 H80.50 Mo6 N5.50 O21' 
_chemical_formula_weight          1574.26 
 
loop_ 
 _atom_type_symbol 
 _atom_type_description 
 _atom_type_scat_dispersion_real 
 _atom_type_scat_dispersion_imag 
 _atom_type_scat_source 
 'C'  'C'   0.0033   0.0016 
 'International Tables Vol C Tables 4.2.6.8 and 6.1.1.4' 
 'H'  'H'   0.0000   0.0000 
 'International Tables Vol C Tables 4.2.6.8 and 6.1.1.4' 
 'Mo'  'Mo'  -1.6832   0.6857 
 'International Tables Vol C Tables 4.2.6.8 and 6.1.1.4' 
 'N'  'N'   0.0061   0.0033 
 'International Tables Vol C Tables 4.2.6.8 and 6.1.1.4' 
 'O'  'O'   0.0106   0.0060 
 'International Tables Vol C Tables 4.2.6.8 and 6.1.1.4' 
 
_symmetry_cell_setting           triclinic
_symmetry_space_group_name_H-M    P-1 
 
loop_ 
 _symmetry_equiv_pos_as_xyz 
 'x, y, z' 
 '-x, -y, -z' 
 
_cell_length_a                    12.6462(8) 
_cell_length_b                    12.7095(8) 
_cell_length_c                    19.779(2) 
_cell_angle_alpha                 101.371(7) 
_cell_angle_beta                  102.654(7) 
_cell_angle_gamma                 101.842(6) 
_cell_volume                      2936.6(4) 
_cell_formula_units_Z             2 
_cell_measurement_temperature     103(2) 
_cell_measurement_reflns_used   8587
_cell_measurement_theta_min     3.0283
_cell_measurement_theta_max     29.2394
 
_exptl_crystal_description       lamellar 
_exptl_crystal_colour             orange 
_exptl_crystal_size_max           0.50 
_exptl_crystal_size_mid           0.50 
_exptl_crystal_size_min           0.08 
_exptl_crystal_density_meas       ? 
_exptl_crystal_density_diffrn     1.780 
_exptl_crystal_density_method     'not measured' 
_exptl_crystal_F_000              1582 
_exptl_absorpt_coefficient_mu     1.316 
_exptl_absorpt_correction_type    multi-scan 
_exptl_absorpt_correction_T_min   0.5591 
_exptl_absorpt_correction_T_max   0.9020 
_exptl_absorpt_process_details    ? 
 
_exptl_special_details 
; 
 ? 
; 
 
_diffrn_ambient_temperature       103(2) 
_diffrn_radiation_wavelength      0.71073 
_diffrn_radiation_type            MoK\a 
_diffrn_radiation_source  'Enhance (Mo) X-ray Source'
_diffrn_radiation_monochromator   graphite 
_diffrn_measurement_device_type   'Xcalibur, Eos, Gemini'
_diffrn_measurement_method        '\w scans' 
_diffrn_detector_area_resol_mean  16.0971
_diffrn_reflns_number             30329 
_diffrn_reflns_av_R_equivalents   0.0446 
_diffrn_reflns_av_sigmaI/netI     0.0653 
_diffrn_reflns_limit_h_min        -15 
_diffrn_reflns_limit_h_max        15 
_diffrn_reflns_limit_k_min        -15 
_diffrn_reflns_limit_k_max        15 
_diffrn_reflns_limit_l_min        -24 
_diffrn_reflns_limit_l_max        24 
_diffrn_reflns_theta_min          3.03 
_diffrn_reflns_theta_max          26.00 
_reflns_number_total              11522 
_reflns_number_gt                 8133 
_reflns_threshold_expression      >2sigma(I) 
 
_computing_data_collection        ? 
_computing_cell_refinement        ? 
_computing_data_reduction         ? 
_computing_structure_solution     'SHELXS-97 (Sheldrick, 1990)' 
_computing_structure_refinement   'SHELXL-97 (Sheldrick, 1997)' 
_computing_molecular_graphics     ? 
_computing_publication_material   ? 
 
_refine_special_details 
; 
 Refinement of F^2^ against ALL reflections.  The weighted R-factor wR and 
 goodness of fit S are based on F^2^, conventional R-factors R are based 
 on F, with F set to zero for negative F^2^. The threshold expression of 
 F^2^ > 2sigma(F^2^) is used only for calculating R-factors(gt) etc. and is 
 not relevant to the choice of reflections for refinement.  R-factors based 
 on F^2^ are statistically about twice as large as those based on F, and R- 
 factors based on ALL data will be even larger. 
; 
 
_refine_ls_structure_factor_coef  Fsqd  
_refine_ls_matrix_type            full 
_refine_ls_weighting_scheme       calc  
_refine_ls_weighting_details 
 'calc w=1/[\s^2^(Fo^2^)+(0.0281P)^2^+21.0612P] where P=(Fo^2^+2Fc^2^)/3' 
_atom_sites_solution_primary      direct 
_atom_sites_solution_secondary    difmap 
_atom_sites_solution_hydrogens    geom 
_refine_ls_hydrogen_treatment     mixed 
_refine_ls_extinction_method      none 
_refine_ls_extinction_coef        ? 
_refine_ls_number_reflns          11522 
_refine_ls_number_parameters      754 
_refine_ls_number_restraints      90 
_refine_ls_R_factor_all           0.0954 
_refine_ls_R_factor_gt            0.0647 
_refine_ls_wR_factor_ref          0.1461 
_refine_ls_wR_factor_gt           0.1260 
_refine_ls_goodness_of_fit_ref    1.068 
_refine_ls_restrained_S_all       1.065 
_refine_ls_shift/su_max           0.001 
_refine_ls_shift/su_mean          0.000 
 
loop_ 
 _atom_site_label 
 _atom_site_type_symbol 
 _atom_site_fract_x 
 _atom_site_fract_y 
 _atom_site_fract_z 
 _atom_site_U_iso_or_equiv 
 _atom_site_adp_type 
 _atom_site_occupancy 
 _atom_site_symmetry_multiplicity 
 _atom_site_calc_flag 
 _atom_site_refinement_flags 
 _atom_site_disorder_assembly 
 _atom_site_disorder_group 
Mo1 Mo 0.20901(5) 0.96050(5) 0.27193(4) 0.03726(18) Uani 1 1 d . . . 
Mo2 Mo 0.40802(6) 1.18825(6) 0.34863(4) 0.0485(2) Uani 1 1 d . . . 
Mo3 Mo 0.45667(5) 1.18928(5) 0.19138(4) 0.03719(18) Uani 1 1 d . . . 
Mo4 Mo 0.25523(5) 0.95757(5) 0.11685(4) 0.03781(18) Uani 1 1 d . . . 
Mo5 Mo 0.20330(6) 1.17697(6) 0.20935(6) 0.0595(3) Uani 1 1 d . . . 
Mo6 Mo 0.46147(5) 0.97033(5) 0.25522(4) 0.03061(16) Uani 1 1 d . . . 
O1 O 0.3298(4) 1.0717(4) 0.2329(3) 0.0319(11) Uani 1 1 d . . . 
O2 O 0.4708(6) 1.2713(5) 0.4322(4) 0.077(2) Uani 1 1 d . . . 
O3 O 0.5426(5) 1.2708(5) 0.1589(3) 0.0560(16) Uani 1 1 d . . . 
O4 O 0.1969(5) 0.8766(5) 0.0332(3) 0.0551(16) Uani 1 1 d . . . 
O5 O 0.1118(5) 1.2545(5) 0.1979(6) 0.108(3) Uani 1 1 d . . . 
O6 O 0.5569(4) 0.8947(4) 0.2666(3) 0.0447(14) Uani 1 1 d . . . 
O7 O 0.3044(5) 1.0717(4) 0.3621(3) 0.0486(14) Uani 1 1 d . . . 
O8 O 0.1303(4) 1.0674(4) 0.2534(4) 0.0570(17) Uani 1 1 d . . . 
O9 O 0.1672(4) 0.8878(4) 0.1736(3) 0.0378(12) Uani 1 1 d . . . 
O10 O 0.3412(4) 0.8952(4) 0.2824(3) 0.0340(11) Uani 1 1 d . . . 
O11 O 0.5058(4) 1.0850(4) 0.3403(3) 0.0392(12) Uani 1 1 d . . . 
O12 O 0.2943(5) 1.2506(4) 0.3102(4) 0.068(2) Uani 1 1 d . . . 
O13 O 0.1597(4) 1.0635(4) 0.1244(4) 0.0562(17) Uani 1 1 d . . . 
O14 O 0.3711(4) 0.8964(4) 0.1556(3) 0.0370(12) Uani 1 1 d . . . 
O15 O 0.3254(4) 1.2509(4) 0.1824(4) 0.0585(18) Uani 1 1 d . . . 
O16 O 0.3622(4) 1.0756(4) 0.1044(3) 0.0448(14) Uani 1 1 d . . . 
O17 O 0.5322(4) 1.0806(4) 0.2100(3) 0.0361(12) Uani 1 1 d . . . 
O18 O 0.4943(4) 1.2572(4) 0.2902(3) 0.0489(15) Uani 1 1 d . . . 
O19 O -0.0603(6) 0.7436(6) 0.2013(4) 0.074(2) Uani 1 1 d . . . 
O20 O -0.2022(6) 0.7311(6) 0.2467(4) 0.081(2) Uani 1 1 d . . . 
N1 N 0.1239(5) 0.8736(5) 0.3069(3) 0.0392(15) Uani 1 1 d . . . 
N2 N 0.1557(8) 0.7281(8) 0.5176(5) 0.078(3) Uani 1 1 d . . . 
N3 N -0.1037(7) 0.7379(7) 0.2522(5) 0.061(2) Uani 1 1 d . . . 
N4 N -0.2162(5) 0.9983(5) 0.1387(3) 0.0322(13) Uani 1 1 d . . . 
N5 N 0.3899(8) 0.5968(6) 0.3012(5) 0.069(2) Uani 1 1 d . D . 
C1 C 0.0790(7) 0.8041(7) 0.3439(5) 0.051(2) Uani 1 1 d . . . 
C2 C -0.0321(7) 0.7384(8) 0.3215(5) 0.056(2) Uani 1 1 d . . . 
C3 C -0.0795(7) 0.6773(9) 0.3597(6) 0.064(3) Uani 1 1 d . . . 
H3 H -0.1563 0.6375 0.3418 0.077 Uiso 1 1 calc R . . 
C4 C -0.0163(9) 0.6711(9) 0.4267(6) 0.072(3) Uani 1 1 d . . . 
H4 H -0.0490 0.6251 0.4531 0.087 Uiso 1 1 calc R . . 
C5 C 0.0977(8) 0.7358(8) 0.4537(6) 0.062(3) Uani 1 1 d . . . 
C6 C 0.1448(7) 0.8019(8) 0.4132(5) 0.054(2) Uani 1 1 d . . . 
C7 C 0.2576(8) 0.8662(8) 0.4450(6) 0.069(3) Uani 1 1 d . . . 
H7 H 0.2914 0.9151 0.4206 0.082 Uiso 1 1 calc R . . 
C8 C 0.3152(9) 0.8603(9) 0.5054(6) 0.076(3) Uani 1 1 d . . . 
H8 H 0.3911 0.9025 0.5250 0.091 Uiso 1 1 calc R . . 
C9 C 0.2624(9) 0.7884(10) 0.5429(7) 0.081(3) Uani 1 1 d . . . 
H9 H 0.3051 0.7835 0.5876 0.098 Uiso 1 1 calc R . . 
C111 C -0.1513(6) 0.9146(6) 0.1173(4) 0.0338(16) Uani 1 1 d . . . 
H11A H -0.1902 0.8416 0.1222 0.041 Uiso 1 1 calc R . . 
H11B H -0.0760 0.9378 0.1518 0.041 Uiso 1 1 calc R . . 
C112 C -0.1364(7) 0.8993(8) 0.0420(4) 0.050(2) Uani 1 1 d . A . 
H11C H -0.2098 0.8864 0.0069 0.060 Uiso 1 1 calc R . . 
H11D H -0.0854 0.9673 0.0386 0.060 Uiso 1 1 calc R . . 
C113 C -0.0876(8) 0.8008(9) 0.0249(5) 0.071(3) Uani 1 1 d . . . 
H11E H -0.0505 0.8083 -0.0137 0.085 Uiso 0.698(17) 1 calc PR A 1 
H11F H -0.0297 0.8014 0.0679 0.085 Uiso 0.698(17) 1 calc PR A 1 
H11G H -0.0096 0.8269 0.0526 0.085 Uiso 0.302(17) 1 d PR A 2 
H11H H -0.1230 0.7464 0.0468 0.085 Uiso 0.302(17) 1 d PR A 2 
C114 C -0.086(2) 0.7359(19) -0.0448(12) 0.030(7) Uani 0.302(17) 1 d P A 2 
H11L H -0.1627 0.7048 -0.0754 0.045 Uiso 0.302(17) 1 calc PR A 2 
H11M H -0.0508 0.6754 -0.0378 0.045 Uiso 0.302(17) 1 calc PR A 2 
H11N H -0.0425 0.7843 -0.0676 0.045 Uiso 0.302(17) 1 calc PR A 2 
C115 C -0.1674(13) 0.7012(10) 0.0039(8) 0.066(5) Uani 0.698(17) 1 d P A 1 
H11I H -0.2028 0.6923 0.0426 0.099 Uiso 0.698(17) 1 calc PR A 1 
H11J H -0.1320 0.6405 -0.0069 0.099 Uiso 0.698(17) 1 calc PR A 1 
H11K H -0.2245 0.6997 -0.0390 0.099 Uiso 0.698(17) 1 calc PR A 1 
C121 C -0.1504(6) 1.1144(6) 0.1392(4) 0.0397(18) Uani 1 1 d . . . 
H12A H -0.0731 1.1289 0.1699 0.048 Uiso 1 1 calc R . . 
H12B H -0.1450 1.1136 0.0899 0.048 Uiso 1 1 calc R . . 
C122 C -0.1980(7) 1.2105(7) 0.1650(6) 0.057(2) Uani 1 1 d . . . 
H12C H -0.2767 1.1957 0.1364 0.069 Uiso 1 1 calc R . . 
H12D H -0.1979 1.2166 0.2157 0.069 Uiso 1 1 calc RD . . 
C123 C -0.1306(7) 1.3182(7) 0.1584(6) 0.067(3) Uani 1 1 d . . . 
H12E H -0.1313 1.3115 0.1075 0.080 Uiso 1 1 calc R . . 
H12F H -0.0518 1.3318 0.1864 0.080 Uiso 1 1 calc R . . 
C124 C -0.1746(9) 1.4184(8) 0.1845(8) 0.092(4) Uani 1 1 d . . . 
H12G H -0.1685 1.4294 0.2358 0.138 Uiso 1 1 calc R . . 
H12H H -0.2534 1.4047 0.1581 0.138 Uiso 1 1 calc R . . 
H12I H -0.1300 1.4851 0.1763 0.138 Uiso 1 1 calc R . . 
C131 C -0.3309(5) 0.9730(6) 0.0859(4) 0.0321(16) Uani 1 1 d . . . 
H13F H -0.3714 1.0264 0.1042 0.038 Uiso 1 1 calc R . . 
H13G H -0.3200 0.9859 0.0398 0.038 Uiso 1 1 calc R . . 
C132 C -0.4045(6) 0.8561(6) 0.0715(4) 0.0391(18) Uani 1 1 d . . . 
H13A H -0.4151 0.8410 0.1172 0.047 Uiso 1 1 calc R . . 
H13B H -0.3676 0.8015 0.0503 0.047 Uiso 1 1 calc R . . 
C133 C -0.5178(6) 0.8442(7) 0.0205(4) 0.0423(19) Uani 1 1 d . . . 
H13H H -0.5067 0.8540 -0.0261 0.051 Uiso 1 1 calc R . . 
H13I H -0.5507 0.9037 0.0401 0.051 Uiso 1 1 calc R . . 
C134 C -0.5997(7) 0.7318(7) 0.0085(5) 0.054(2) Uani 1 1 d . . . 
H13C H -0.6071 0.7192 0.0547 0.081 Uiso 1 1 calc R . . 
H13D H -0.5715 0.6729 -0.0159 0.081 Uiso 1 1 calc R . . 
H13E H -0.6731 0.7308 -0.0212 0.081 Uiso 1 1 calc R . . 
C141 C -0.2308(6) 0.9953(7) 0.2116(4) 0.0373(17) Uani 1 1 d . . . 
H14A H -0.2708 0.9185 0.2093 0.045 Uiso 1 1 calc R . . 
H14B H -0.2802 1.0436 0.2226 0.045 Uiso 1 1 calc R . . 
C142 C -0.1256(7) 1.0305(7) 0.2740(4) 0.045(2) Uani 1 1 d . . . 
H14C H -0.0737 0.9846 0.2638 0.054 Uiso 1 1 calc R . . 
H14D H -0.0869 1.1091 0.2799 0.054 Uiso 1 1 calc R . . 
C143 C -0.1551(7) 1.0170(8) 0.3420(4) 0.054(2) Uani 1 1 d . . . 
H14E H -0.1955 0.9386 0.3350 0.065 Uiso 1 1 calc R . . 
H14F H -0.2066 1.0636 0.3517 0.065 Uiso 1 1 calc R . . 
C144 C -0.0536(9) 1.0490(10) 0.4069(5) 0.072(3) Uani 1 1 d . . . 
H14G H -0.0786 1.0387 0.4493 0.108 Uiso 1 1 calc R . . 
H14H H -0.0138 1.1270 0.4148 0.108 Uiso 1 1 calc R . . 
H14I H -0.0031 1.0017 0.3984 0.108 Uiso 1 1 calc R . . 
C211 C 0.2885(9) 0.6226(8) 0.2602(7) 0.081(4) Uani 1 1 d . . . 
H21H H 0.2517 0.6563 0.2950 0.098 Uiso 1 1 calc R . . 
H21I H 0.3138 0.6795 0.2355 0.098 Uiso 1 1 calc RD . . 
C212 C 0.2012(12) 0.5268(9) 0.2053(8) 0.101(5) Uani 1 1 d . . . 
H21F H 0.1628 0.4771 0.2302 0.121 Uiso 1 1 calc R . . 
H21G H 0.2389 0.4834 0.1755 0.121 Uiso 1 1 calc R . . 
C213 C 0.1131(11) 0.5664(11) 0.1562(10) 0.121(6) Uani 1 1 d . . . 
H21A H 0.0475 0.5023 0.1312 0.145 Uiso 1 1 calc R . . 
H21B H 0.0872 0.6221 0.1864 0.145 Uiso 1 1 calc R . . 
C214 C 0.1539(12) 0.6161(10) 0.1016(9) 0.119(6) Uani 1 1 d . . . 
H21C H 0.0930 0.6382 0.0725 0.178 Uiso 1 1 calc R . . 
H21D H 0.1786 0.5614 0.0707 0.178 Uiso 1 1 calc R . . 
H21E H 0.2169 0.6816 0.1257 0.178 Uiso 1 1 calc R . . 
C221 C 0.4488(10) 0.5392(8) 0.2510(5) 0.065(3) Uani 1 1 d . . . 
H22E H 0.5145 0.5231 0.2807 0.078 Uiso 1 1 calc R . . 
H22F H 0.3967 0.4670 0.2225 0.078 Uiso 1 1 calc R . . 
C222 C 0.4882(8) 0.6015(8) 0.2003(5) 0.059(2) Uani 1 1 d . B . 
H22A H 0.4242 0.6211 0.1715 0.070 Uiso 1 1 calc R . . 
H22B H 0.5452 0.6713 0.2280 0.070 Uiso 1 1 calc R . . 
C223 C 0.5378(11) 0.5333(10) 0.1515(6) 0.084(4) Uani 1 1 d . . . 
H22C H 0.5924 0.5049 0.1821 0.101 Uiso 0.622(18) 1 calc PR B 1 
H22D H 0.4764 0.4679 0.1219 0.101 Uiso 0.622(18) 1 calc PR B 1 
H22K H 0.5763 0.4846 0.1753 0.101 Uiso 0.378(18) 1 calc PR B 2 
H22J H 0.5905 0.5802 0.1323 0.101 Uiso 0.378(18) 1 calc PR B 2 
C224 C 0.5923(16) 0.5766(13) 0.1042(9) 0.074(6) Uani 0.622(18) 1 d P B 1 
H22G H 0.6376 0.5278 0.0881 0.111 Uiso 0.622(18) 1 calc PR B 1 
H22H H 0.6411 0.6510 0.1288 0.111 Uiso 0.622(18) 1 calc PR B 1 
H22I H 0.5362 0.5810 0.0626 0.111 Uiso 0.622(18) 1 calc PR B 1 
C225 C 0.423(2) 0.4620(17) 0.0892(12) 0.050(7) Uani 0.378(18) 1 d P B 2 
H22L H 0.3808 0.5130 0.0723 0.074 Uiso 0.378(18) 1 calc PR B 2 
H22M H 0.3761 0.4112 0.1090 0.074 Uiso 0.378(18) 1 calc PR B 2 
H22N H 0.4421 0.4190 0.0490 0.074 Uiso 0.378(18) 1 calc PR B 2 
C231 C 0.4664(10) 0.7068(7) 0.3486(6) 0.068(3) Uani 1 1 d . . . 
H23A H 0.4247 0.7400 0.3803 0.082 Uiso 1 1 calc R . . 
H23B H 0.4813 0.7570 0.3174 0.082 Uiso 1 1 calc R . . 
C232 C 0.5805(11) 0.7061(9) 0.3961(6) 0.081(3) Uani 1 1 d . . . 
H23E H 0.5681 0.6565 0.4280 0.097 Uiso 1 1 calc R . . 
H23F H 0.6258 0.6771 0.3656 0.097 Uiso 1 1 calc R . . 
C233 C 0.6431(10) 0.8219(8) 0.4407(6) 0.071(3) Uani 1 1 d . . . 
H23C H 0.6520 0.8718 0.4086 0.085 Uiso 1 1 calc R . . 
H23D H 0.5985 0.8493 0.4723 0.085 Uiso 1 1 calc R . . 
C234 C 0.7559(11) 0.8260(11) 0.4854(6) 0.093(4) Uani 1 1 d . . . 
H23G H 0.8045 0.8109 0.4543 0.139 Uiso 1 1 calc R . . 
H23H H 0.7485 0.7700 0.5129 0.139 Uiso 1 1 calc R . . 
H23I H 0.7889 0.9000 0.5183 0.139 Uiso 1 1 calc R . . 
C241 C 0.3559(13) 0.5163(8) 0.3453(6) 0.103(5) Uani 1 1 d DU . . 
H24A H 0.4239 0.5076 0.3773 0.124 Uiso 0.50 1 calc PR C 1 
H24B H 0.3140 0.4426 0.3130 0.124 Uiso 0.50 1 calc PR C 1 
H24C H 0.2859 0.4633 0.3170 0.124 Uiso 0.50 1 d PR C 2 
H24D H 0.4124 0.4752 0.3525 0.124 Uiso 0.50 1 d PR C 2 
C242 C 0.281(2) 0.5610(14) 0.3906(14) 0.106(9) Uani 0.50 1 d PDU D 1 
H24E H 0.3286 0.6259 0.4298 0.128 Uiso 0.50 1 calc PR D 1 
H24F H 0.2239 0.5865 0.3601 0.128 Uiso 0.50 1 calc PRD D 1 
C243 C 0.2226(19) 0.4722(17) 0.4231(11) 0.089(7) Uani 0.50 1 d PDU D 1 
H24G H 0.2104 0.5097 0.4686 0.107 Uiso 0.50 1 calc PR D 1 
H24H H 0.2723 0.4235 0.4343 0.107 Uiso 0.50 1 calc PR D 1 
C244 C 0.109(2) 0.400(3) 0.3726(16) 0.092(8) Uani 0.50 1 d PDU D 1 
H24I H 0.1108 0.3942 0.3227 0.138 Uiso 0.50 1 calc PR D 1 
H24J H 0.0491 0.4344 0.3817 0.138 Uiso 0.50 1 calc PR D 1 
H24K H 0.0946 0.3257 0.3811 0.138 Uiso 0.50 1 calc PR D 1 
C245 C 0.339(3) 0.5639(14) 0.4191(9) 0.081(7) Uani 0.50 1 d PDU D 2 
H24O H 0.2708 0.5915 0.4126 0.097 Uiso 0.50 1 calc PR D 2 
H24P H 0.4041 0.6271 0.4470 0.097 Uiso 0.50 1 calc PR D 2 
C246 C 0.328(3) 0.4722(16) 0.4601(12) 0.090(7) Uani 0.50 1 d PDU D 2 
H24Q H 0.2694 0.4053 0.4290 0.107 Uiso 0.50 1 calc PR D 2 
H24R H 0.3996 0.4515 0.4714 0.107 Uiso 0.50 1 calc PR D 2 
C247 C 0.296(2) 0.510(2) 0.5297(12) 0.112(9) Uani 0.50 1 d PDU D 2 
H24L H 0.2234 0.5280 0.5186 0.168 Uiso 0.50 1 calc PR D 2 
H24M H 0.3535 0.5758 0.5608 0.168 Uiso 0.50 1 calc PR D 2 
H24N H 0.2905 0.4500 0.5544 0.168 Uiso 0.50 1 calc PR D 2 
N6 N 0.296(2) 0.517(2) 0.6399(17) 0.130(11) Uani 0.50 1 d P E 3 
C10 C 0.2604(19) 0.582(2) 0.6404(14) 0.087(8) Uani 0.50 1 d P E 3 
C11 C 0.213(4) 0.671(3) 0.649(2) 0.24(3) Uani 0.50 1 d P E 3 
H11O H 0.1355 0.6448 0.6372 0.365 Uiso 0.50 1 calc PR E 3 
H11P H 0.2328 0.7154 0.6193 0.365 Uiso 0.50 1 calc PR E 3 
H11Q H 0.2395 0.7123 0.6965 0.365 Uiso 0.50 1 calc PRD E 3 
OW1 O 0.067(3) 0.468(5) 0.3405(13) 0.34(3) Uani 0.50 1 d P F 3 
OW2 O 0.076(8) 0.343(6) 0.383(3) 0.49(6) Uani 0.50 1 d P G 3 
 
loop_ 
 _atom_site_aniso_label 
 _atom_site_aniso_U_11 
 _atom_site_aniso_U_22 
 _atom_site_aniso_U_33 
 _atom_site_aniso_U_23 
 _atom_site_aniso_U_13 
 _atom_site_aniso_U_12 
Mo1 0.0226(3) 0.0302(3) 0.0533(4) 0.0039(3) 0.0084(3) 0.0028(3) 
Mo2 0.0317(4) 0.0346(4) 0.0639(5) -0.0102(3) 0.0119(3) -0.0016(3) 
Mo3 0.0207(3) 0.0257(3) 0.0620(5) 0.0198(3) -0.0001(3) 0.0028(2) 
Mo4 0.0292(3) 0.0311(3) 0.0444(4) 0.0135(3) -0.0018(3) -0.0023(3) 
Mo5 0.0189(3) 0.0245(4) 0.1289(8) 0.0176(4) 0.0057(4) 0.0094(3) 
Mo6 0.0218(3) 0.0253(3) 0.0474(4) 0.0148(3) 0.0065(3) 0.0098(2) 
O1 0.020(2) 0.022(2) 0.053(3) 0.012(2) 0.004(2) 0.0067(18) 
O2 0.060(4) 0.064(4) 0.076(5) -0.025(4) 0.023(4) -0.014(3) 
O3 0.033(3) 0.045(3) 0.084(4) 0.031(3) -0.005(3) 0.003(3) 
O4 0.048(4) 0.053(4) 0.047(3) 0.018(3) -0.004(3) -0.010(3) 
O5 0.031(3) 0.034(4) 0.250(11) 0.040(5) 0.012(5) 0.016(3) 
O6 0.031(3) 0.038(3) 0.077(4) 0.030(3) 0.016(3) 0.017(2) 
O7 0.041(3) 0.044(3) 0.049(3) -0.008(3) 0.019(3) -0.002(3) 
O8 0.024(3) 0.034(3) 0.109(5) 0.006(3) 0.019(3) 0.009(2) 
O9 0.026(3) 0.028(3) 0.049(3) 0.010(2) -0.004(2) -0.002(2) 
O10 0.033(3) 0.028(3) 0.042(3) 0.013(2) 0.009(2) 0.008(2) 
O11 0.024(3) 0.041(3) 0.042(3) 0.004(2) -0.001(2) 0.001(2) 
O12 0.038(3) 0.021(3) 0.134(6) -0.006(3) 0.028(4) 0.005(2) 
O13 0.021(3) 0.046(3) 0.097(5) 0.042(3) -0.008(3) 0.004(2) 
O14 0.038(3) 0.025(3) 0.048(3) 0.007(2) 0.015(2) 0.007(2) 
O15 0.027(3) 0.031(3) 0.116(5) 0.033(3) 0.002(3) 0.007(2) 
O16 0.034(3) 0.044(3) 0.051(3) 0.027(3) -0.002(3) 0.002(2) 
O17 0.023(3) 0.034(3) 0.055(3) 0.014(2) 0.012(2) 0.010(2) 
O18 0.031(3) 0.025(3) 0.079(4) 0.002(3) 0.004(3) 0.002(2) 
O19 0.059(5) 0.076(5) 0.077(5) 0.029(4) 0.004(4) 0.005(4) 
O20 0.040(4) 0.092(5) 0.103(6) 0.026(5) 0.004(4) 0.011(4) 
N1 0.026(3) 0.043(4) 0.046(4) 0.010(3) 0.015(3) 0.001(3) 
N2 0.068(6) 0.084(6) 0.072(6) 0.004(5) 0.003(5) 0.029(5) 
N3 0.041(5) 0.058(5) 0.080(6) 0.015(4) 0.006(4) 0.016(4) 
N4 0.021(3) 0.038(3) 0.039(3) 0.009(3) 0.007(3) 0.013(3) 
N5 0.102(7) 0.035(4) 0.090(6) 0.024(4) 0.057(6) 0.022(4) 
C1 0.039(5) 0.051(5) 0.059(6) 0.006(4) 0.010(4) 0.014(4) 
C2 0.037(5) 0.055(6) 0.066(6) 0.007(5) 0.007(4) 0.011(4) 
C3 0.028(5) 0.077(7) 0.073(7) 0.003(6) 0.009(5) 0.001(5) 
C4 0.057(7) 0.079(7) 0.073(7) 0.007(6) 0.018(6) 0.012(6) 
C5 0.053(6) 0.059(6) 0.066(6) 0.009(5) 0.008(5) 0.014(5) 
C6 0.038(5) 0.056(6) 0.059(6) 0.000(5) 0.003(4) 0.018(4) 
C7 0.046(6) 0.057(6) 0.092(8) 0.000(6) 0.004(6) 0.026(5) 
C8 0.046(6) 0.064(7) 0.093(8) 0.003(6) -0.015(6) 0.011(5) 
C9 0.052(7) 0.076(8) 0.091(8) -0.002(7) -0.010(6) 0.017(6) 
C111 0.019(3) 0.045(4) 0.040(4) 0.010(3) 0.007(3) 0.015(3) 
C112 0.031(4) 0.083(7) 0.037(4) 0.009(4) 0.006(3) 0.026(4) 
C113 0.037(5) 0.103(8) 0.059(6) -0.016(6) 0.005(4) 0.035(6) 
C114 0.034(13) 0.035(13) 0.034(13) 0.008(10) 0.021(11) 0.025(11) 
C115 0.074(10) 0.029(7) 0.077(10) -0.002(6) 0.002(8) 0.012(7) 
C121 0.025(4) 0.035(4) 0.056(5) 0.010(4) 0.006(4) 0.007(3) 
C122 0.033(5) 0.051(5) 0.083(7) 0.010(5) 0.011(5) 0.014(4) 
C123 0.021(4) 0.045(5) 0.129(9) 0.023(6) 0.010(5) 0.009(4) 
C124 0.053(6) 0.041(6) 0.172(13) 0.009(7) 0.018(7) 0.020(5) 
C131 0.017(3) 0.044(4) 0.038(4) 0.016(3) 0.005(3) 0.013(3) 
C132 0.031(4) 0.041(4) 0.040(4) 0.004(4) 0.000(3) 0.016(3) 
C133 0.030(4) 0.053(5) 0.041(4) 0.011(4) 0.004(3) 0.010(4) 
C134 0.036(5) 0.056(5) 0.057(5) 0.003(4) -0.003(4) 0.014(4) 
C141 0.022(4) 0.052(5) 0.042(4) 0.014(4) 0.009(3) 0.016(3) 
C142 0.034(4) 0.064(5) 0.036(4) 0.009(4) 0.004(3) 0.018(4) 
C143 0.044(5) 0.085(7) 0.033(4) 0.007(4) 0.009(4) 0.028(5) 
C144 0.069(7) 0.102(8) 0.041(5) 0.006(5) 0.005(5) 0.035(6) 
C211 0.074(8) 0.039(5) 0.128(10) 0.000(6) 0.048(8) 0.007(5) 
C212 0.097(10) 0.046(6) 0.156(13) 0.007(7) 0.066(10) -0.004(7) 
C213 0.057(8) 0.061(8) 0.213(18) -0.019(10) 0.048(10) -0.014(6) 
C214 0.087(10) 0.044(7) 0.189(16) -0.007(8) -0.004(10) 0.016(7) 
C221 0.096(8) 0.048(5) 0.071(7) 0.020(5) 0.045(6) 0.035(5) 
C222 0.062(6) 0.063(6) 0.066(6) 0.027(5) 0.026(5) 0.030(5) 
C223 0.088(9) 0.080(8) 0.086(8) 0.006(7) 0.050(7) 0.011(7) 
C224 0.087(14) 0.056(10) 0.071(12) 0.013(9) 0.009(10) 0.015(9) 
C225 0.076(18) 0.040(13) 0.057(15) 0.026(11) 0.041(14) 0.029(12) 
C231 0.100(9) 0.037(5) 0.076(7) 0.011(5) 0.043(7) 0.017(5) 
C232 0.119(11) 0.069(7) 0.070(7) 0.027(6) 0.031(7) 0.047(7) 
C233 0.096(9) 0.056(6) 0.073(7) 0.021(5) 0.035(7) 0.028(6) 
C234 0.104(10) 0.129(11) 0.079(8) 0.042(8) 0.043(8) 0.067(9) 
C241 0.202(14) 0.036(5) 0.105(8) 0.025(6) 0.106(9) 0.026(7) 
C242 0.178(18) 0.054(12) 0.100(16) 0.006(11) 0.099(14) 0.005(11) 
C243 0.128(15) 0.047(11) 0.099(15) 0.002(10) 0.074(10) 0.009(12) 
C244 0.104(10) 0.093(11) 0.096(11) 0.035(8) 0.059(8) 0.014(8) 
C245 0.143(18) 0.033(10) 0.080(12) 0.016(8) 0.064(13) 0.015(11) 
C246 0.142(18) 0.053(11) 0.097(13) 0.034(10) 0.071(14) 0.021(13) 
C247 0.12(2) 0.13(2) 0.118(18) 0.055(16) 0.086(19) 0.022(18) 
N6 0.072(16) 0.082(17) 0.20(3) 0.026(18) -0.022(17) 0.022(13) 
C10 0.045(13) 0.09(2) 0.092(18) 0.023(16) -0.026(12) 0.001(13) 
C11 0.22(5) 0.19(4) 0.24(5) -0.07(4) -0.09(4) 0.15(4) 
OW1 0.20(3) 0.69(9) 0.079(16) -0.10(3) -0.047(18) 0.30(5) 
OW2 0.89(16) 0.59(11) 0.33(6) 0.25(7) 0.34(8) 0.63(12) 
 
_geom_special_details 
; 
 All esds (except the esd in the dihedral angle between two l.s. planes) 
 are estimated using the full covariance matrix.  The cell esds are taken 
 into account individually in the estimation of esds in distances, angles 
 and torsion angles; correlations between esds in cell parameters are only 
 used when they are defined by crystal symmetry.  An approximate (isotropic) 
 treatment of cell esds is used for estimating esds involving l.s. planes. 
; 
 
loop_ 
 _geom_bond_atom_site_label_1 
 _geom_bond_atom_site_label_2 
 _geom_bond_distance 
 _geom_bond_site_symmetry_2 
 _geom_bond_publ_flag 
Mo1 N1 1.730(6) . ? 
Mo1 O9 1.885(5) . ? 
Mo1 O8 1.888(5) . ? 
Mo1 O7 1.998(5) . ? 
Mo1 O10 2.004(5) . ? 
Mo1 O1 2.233(5) . ? 
Mo2 O2 1.695(6) . ? 
Mo2 O7 1.869(5) . ? 
Mo2 O12 1.871(6) . ? 
Mo2 O18 1.963(6) . ? 
Mo2 O11 1.987(5) . ? 
Mo2 O1 2.341(5) . ? 
Mo3 O3 1.665(6) . ? 
Mo3 O17 1.882(5) . ? 
Mo3 O18 1.884(6) . ? 
Mo3 O15 1.965(5) . ? 
Mo3 O16 1.971(5) . ? 
Mo3 O1 2.358(5) . ? 
Mo4 O4 1.679(6) . ? 
Mo4 O14 1.884(5) . ? 
Mo4 O16 1.897(5) . ? 
Mo4 O9 1.955(5) . ? 
Mo4 O13 1.990(6) . ? 
Mo4 O1 2.333(5) . ? 
Mo5 O5 1.674(6) . ? 
Mo5 O15 1.874(6) . ? 
Mo5 O13 1.876(7) . ? 
Mo5 O8 1.963(6) . ? 
Mo5 O12 1.999(7) . ? 
Mo5 O1 2.317(4) . ? 
Mo6 O6 1.695(5) . ? 
Mo6 O10 1.865(5) . ? 
Mo6 O11 1.886(5) . ? 
Mo6 O17 1.974(5) . ? 
Mo6 O14 1.978(5) . ? 
Mo6 O1 2.325(4) . ? 
O19 N3 1.254(10) . ? 
O20 N3 1.210(9) . ? 
N1 C1 1.368(11) . ? 
N2 C9 1.337(13) . ? 
N2 C5 1.348(12) . ? 
N3 C2 1.466(12) . ? 
N4 C141 1.500(9) . ? 
N4 C131 1.521(8) . ? 
N4 C111 1.522(8) . ? 
N4 C121 1.535(9) . ? 
N5 C231 1.516(12) . ? 
N5 C211 1.494(14) . ? 
N5 C241 1.526(11) . ? 
N5 C221 1.529(11) . ? 
C1 C2 1.403(12) . ? 
C1 C6 1.448(12) . ? 
C2 C3 1.330(13) . ? 
C3 C4 1.415(14) . ? 
C3 H3 0.9500 . ? 
C4 C5 1.430(13) . ? 
C4 H4 0.9500 . ? 
C5 C6 1.403(13) . ? 
C6 C7 1.423(12) . ? 
C7 C8 1.280(14) . ? 
C7 H7 0.9500 . ? 
C8 C9 1.437(16) . ? 
C8 H8 0.9500 . ? 
C9 H9 0.9500 . ? 
C111 C112 1.522(10) . ? 
C111 H11A 0.9900 . ? 
C111 H11B 0.9900 . ? 
C112 C113 1.517(12) . ? 
C112 H11C 0.9900 . ? 
C112 H11D 0.9900 . ? 
C113 C115 1.370(15) . ? 
C113 C114 1.47(2) . ? 
C113 H11E 0.9900 . ? 
C113 H11F 0.9900 . ? 
C113 H11G 0.9699 . ? 
C113 H11H 0.9701 . ? 
C114 H11L 0.9800 . ? 
C114 H11M 0.9800 . ? 
C114 H11N 0.9800 . ? 
C115 H11H 0.9124 . ? 
C115 H11I 0.9800 . ? 
C115 H11J 0.9800 . ? 
C115 H11K 0.9800 . ? 
C121 C122 1.518(10) . ? 
C121 H12A 0.9900 . ? 
C121 H12B 0.9900 . ? 
C122 C123 1.504(12) . ? 
C122 H12C 0.9900 . ? 
C122 H12D 0.9900 . ? 
C123 C124 1.535(12) . ? 
C123 H12E 0.9900 . ? 
C123 H12F 0.9900 . ? 
C124 H12G 0.9800 . ? 
C124 H12H 0.9800 . ? 
C124 H12I 0.9800 . ? 
C131 C132 1.518(10) . ? 
C131 H13F 0.9900 . ? 
C131 H13G 0.9900 . ? 
C132 C133 1.520(10) . ? 
C132 H13A 0.9900 . ? 
C132 H13B 0.9900 . ? 
C133 C134 1.524(11) . ? 
C133 H13H 0.9900 . ? 
C133 H13I 0.9900 . ? 
C134 H13C 0.9800 . ? 
C134 H13D 0.9800 . ? 
C134 H13E 0.9800 . ? 
C141 C142 1.520(10) . ? 
C141 H14A 0.9900 . ? 
C141 H14B 0.9900 . ? 
C142 C143 1.505(11) . ? 
C142 H14C 0.9900 . ? 
C142 H14D 0.9900 . ? 
C143 C144 1.522(12) . ? 
C143 H14E 0.9900 . ? 
C143 H14F 0.9900 . ? 
C144 H14G 0.9800 . ? 
C144 H14H 0.9800 . ? 
C144 H14I 0.9800 . ? 
C211 C212 1.511(15) . ? 
C211 H21H 0.9900 . ? 
C211 H21I 0.9900 . ? 
C212 C213 1.545(19) . ? 
C212 H21F 0.9900 . ? 
C212 H21G 0.9900 . ? 
C213 C214 1.49(2) . ? 
C213 H21A 0.9900 . ? 
C213 H21B 0.9900 . ? 
C214 H21C 0.9800 . ? 
C214 H21D 0.9800 . ? 
C214 H21E 0.9800 . ? 
C221 C222 1.501(12) . ? 
C221 H22E 0.9900 . ? 
C221 H22F 0.9900 . ? 
C222 C223 1.495(13) . ? 
C222 H22A 0.9900 . ? 
C222 H22B 0.9900 . ? 
C223 C224 1.408(19) . ? 
C223 C225 1.64(3) . ? 
C223 H22C 0.9900 . ? 
C223 H22D 0.9900 . ? 
C223 H22K 0.9900 . ? 
C223 H22J 0.9900 . ? 
C224 H22G 0.9800 . ? 
C224 H22H 0.9800 . ? 
C224 H22I 0.9800 . ? 
C225 H22L 0.9800 . ? 
C225 H22M 0.9800 . ? 
C225 H22N 0.9800 . ? 
C231 C232 1.542(15) . ? 
C231 H23A 0.9900 . ? 
C231 H23B 0.9900 . ? 
C232 C233 1.507(14) . ? 
C232 H23E 0.9900 . ? 
C232 H23F 0.9900 . ? 
C233 C234 1.489(15) . ? 
C233 H23C 0.9900 . ? 
C233 H23D 0.9900 . ? 
C234 H23G 0.9800 . ? 
C234 H23H 0.9800 . ? 
C234 H23I 0.9800 . ? 
C241 C245 1.542(10) . ? 
C241 C242 1.549(10) . ? 
C241 H24A 0.9900 . ? 
C241 H24B 0.9900 . ? 
C241 H24C 0.9699 . ? 
C241 H24D 0.9699 . ? 
C242 C243 1.547(10) . ? 
C242 H24E 0.9900 . ? 
C242 H24F 0.9900 . ? 
C243 C244 1.541(10) . ? 
C243 H24G 0.9900 . ? 
C243 H24H 0.9900 . ? 
C244 H24I 0.9800 . ? 
C244 H24J 0.9800 . ? 
C244 H24K 0.9800 . ? 
C245 C246 1.547(10) . ? 
C245 H24O 0.9900 . ? 
C245 H24P 0.9900 . ? 
C246 C247 1.534(10) . ? 
C246 H24Q 0.9900 . ? 
C246 H24R 0.9900 . ? 
C247 H24L 0.9800 . ? 
C247 H24M 0.9800 . ? 
C247 H24N 0.9800 . ? 
N6 C10 1.02(3) . ? 
C10 C11 1.38(4) . ? 
C11 H11O 0.9300 . ? 
C11 H11P 0.9300 . ? 
C11 H11Q 0.9300 . ? 
 
loop_ 
 _geom_angle_atom_site_label_1 
 _geom_angle_atom_site_label_2 
 _geom_angle_atom_site_label_3 
 _geom_angle 
 _geom_angle_site_symmetry_1 
 _geom_angle_site_symmetry_3 
 _geom_angle_publ_flag 
N1 Mo1 O9 103.4(3) . . ? 
N1 Mo1 O8 104.3(3) . . ? 
O9 Mo1 O8 91.2(3) . . ? 
N1 Mo1 O7 100.1(3) . . ? 
O9 Mo1 O7 155.9(2) . . ? 
O8 Mo1 O7 88.0(3) . . ? 
N1 Mo1 O10 99.8(3) . . ? 
O9 Mo1 O10 87.5(2) . . ? 
O8 Mo1 O10 155.5(2) . . ? 
O7 Mo1 O10 83.4(2) . . ? 
N1 Mo1 O1 175.7(2) . . ? 
O9 Mo1 O1 79.2(2) . . ? 
O8 Mo1 O1 79.0(2) . . ? 
O7 Mo1 O1 77.1(2) . . ? 
O10 Mo1 O1 76.75(17) . . ? 
O2 Mo2 O7 104.3(3) . . ? 
O2 Mo2 O12 105.1(3) . . ? 
O7 Mo2 O12 91.9(3) . . ? 
O2 Mo2 O18 102.8(3) . . ? 
O7 Mo2 O18 152.2(2) . . ? 
O12 Mo2 O18 86.6(3) . . ? 
O2 Mo2 O11 101.8(3) . . ? 
O7 Mo2 O11 86.9(2) . . ? 
O12 Mo2 O11 152.5(3) . . ? 
O18 Mo2 O11 82.0(2) . . ? 
O2 Mo2 O1 177.2(3) . . ? 
O7 Mo2 O1 76.9(2) . . ? 
O12 Mo2 O1 77.3(2) . . ? 
O18 Mo2 O1 75.7(2) . . ? 
O11 Mo2 O1 75.67(18) . . ? 
O3 Mo3 O17 103.4(2) . . ? 
O3 Mo3 O18 105.2(3) . . ? 
O17 Mo3 O18 90.5(2) . . ? 
O3 Mo3 O15 103.4(3) . . ? 
O17 Mo3 O15 152.9(2) . . ? 
O18 Mo3 O15 86.7(3) . . ? 
O3 Mo3 O16 102.4(3) . . ? 
O17 Mo3 O16 86.0(2) . . ? 
O18 Mo3 O16 152.2(2) . . ? 
O15 Mo3 O16 84.1(2) . . ? 
O3 Mo3 O1 177.8(2) . . ? 
O17 Mo3 O1 77.49(18) . . ? 
O18 Mo3 O1 76.7(2) . . ? 
O15 Mo3 O1 75.59(19) . . ? 
O16 Mo3 O1 75.6(2) . . ? 
O4 Mo4 O14 104.7(3) . . ? 
O4 Mo4 O16 103.3(3) . . ? 
O14 Mo4 O16 90.3(2) . . ? 
O4 Mo4 O9 103.7(2) . . ? 
O14 Mo4 O9 87.8(2) . . ? 
O16 Mo4 O9 152.5(2) . . ? 
O4 Mo4 O13 102.7(3) . . ? 
O14 Mo4 O13 152.5(2) . . ? 
O16 Mo4 O13 86.1(2) . . ? 
O9 Mo4 O13 83.1(2) . . ? 
O4 Mo4 O1 177.8(2) . . ? 
O14 Mo4 O1 77.29(18) . . ? 
O16 Mo4 O1 77.5(2) . . ? 
O9 Mo4 O1 75.35(18) . . ? 
O13 Mo4 O1 75.3(2) . . ? 
O5 Mo5 O15 103.7(3) . . ? 
O5 Mo5 O13 105.2(4) . . ? 
O15 Mo5 O13 91.4(3) . . ? 
O5 Mo5 O8 102.3(3) . . ? 
O15 Mo5 O8 153.4(2) . . ? 
O13 Mo5 O8 87.3(2) . . ? 
O5 Mo5 O12 101.3(4) . . ? 
O15 Mo5 O12 86.0(3) . . ? 
O13 Mo5 O12 153.2(2) . . ? 
O8 Mo5 O12 83.4(3) . . ? 
O5 Mo5 O1 176.3(4) . . ? 
O15 Mo5 O1 78.28(19) . . ? 
O13 Mo5 O1 77.75(19) . . ? 
O8 Mo5 O1 75.45(19) . . ? 
O12 Mo5 O1 75.6(2) . . ? 
O6 Mo6 O10 104.3(2) . . ? 
O6 Mo6 O11 104.8(3) . . ? 
O10 Mo6 O11 91.9(2) . . ? 
O6 Mo6 O17 101.7(2) . . ? 
O10 Mo6 O17 153.3(2) . . ? 
O11 Mo6 O17 87.2(2) . . ? 
O6 Mo6 O14 101.5(2) . . ? 
O10 Mo6 O14 85.9(2) . . ? 
O11 Mo6 O14 153.4(2) . . ? 
O17 Mo6 O14 83.1(2) . . ? 
O6 Mo6 O1 176.9(2) . . ? 
O10 Mo6 O1 77.10(18) . . ? 
O11 Mo6 O1 77.89(19) . . ? 
O17 Mo6 O1 76.61(18) . . ? 
O14 Mo6 O1 75.76(19) . . ? 
Mo1 O1 Mo5 90.77(17) . . ? 
Mo1 O1 Mo6 91.31(16) . . ? 
Mo5 O1 Mo6 177.9(2) . . ? 
Mo1 O1 Mo4 90.40(16) . . ? 
Mo5 O1 Mo4 90.06(16) . . ? 
Mo6 O1 Mo4 89.96(16) . . ? 
Mo1 O1 Mo2 90.84(18) . . ? 
Mo5 O1 Mo2 90.18(16) . . ? 
Mo6 O1 Mo2 89.75(16) . . ? 
Mo4 O1 Mo2 178.7(2) . . ? 
Mo1 O1 Mo3 179.7(2) . . ? 
Mo5 O1 Mo3 88.99(15) . . ? 
Mo6 O1 Mo3 88.93(16) . . ? 
Mo4 O1 Mo3 89.46(18) . . ? 
Mo2 O1 Mo3 89.30(16) . . ? 
Mo2 O7 Mo1 114.8(3) . . ? 
Mo1 O8 Mo5 114.5(3) . . ? 
Mo1 O9 Mo4 115.1(2) . . ? 
Mo6 O10 Mo1 114.8(2) . . ? 
Mo6 O11 Mo2 116.4(2) . . ? 
Mo2 O12 Mo5 116.9(3) . . ? 
Mo5 O13 Mo4 116.6(3) . . ? 
Mo4 O14 Mo6 117.0(2) . . ? 
Mo5 O15 Mo3 117.1(3) . . ? 
Mo4 O16 Mo3 117.2(3) . . ? 
Mo3 O17 Mo6 116.6(2) . . ? 
Mo3 O18 Mo2 118.2(3) . . ? 
C1 N1 Mo1 167.1(6) . . ? 
C9 N2 C5 117.2(11) . . ? 
O20 N3 O19 123.2(9) . . ? 
O20 N3 C2 118.3(9) . . ? 
O19 N3 C2 118.6(8) . . ? 
C141 N4 C131 109.2(5) . . ? 
C141 N4 C111 108.7(5) . . ? 
C131 N4 C111 111.9(5) . . ? 
C141 N4 C121 110.7(6) . . ? 
C131 N4 C121 107.4(5) . . ? 
C111 N4 C121 108.9(5) . . ? 
C231 N5 C211 106.5(7) . . ? 
C231 N5 C241 111.6(8) . . ? 
C211 N5 C241 110.0(9) . . ? 
C231 N5 C221 111.1(8) . . ? 
C211 N5 C221 111.4(8) . . ? 
C241 N5 C221 106.3(7) . . ? 
N1 C1 C2 124.0(8) . . ? 
N1 C1 C6 119.8(8) . . ? 
C2 C1 C6 116.0(9) . . ? 
C3 C2 C1 124.6(9) . . ? 
C3 C2 N3 116.6(8) . . ? 
C1 C2 N3 118.8(9) . . ? 
C2 C3 C4 120.6(9) . . ? 
C2 C3 H3 119.7 . . ? 
C4 C3 H3 119.7 . . ? 
C3 C4 C5 118.4(10) . . ? 
C3 C4 H4 120.8 . . ? 
C5 C4 H4 120.8 . . ? 
N2 C5 C6 123.1(10) . . ? 
N2 C5 C4 117.1(10) . . ? 
C6 C5 C4 119.8(10) . . ? 
C5 C6 C7 116.1(9) . . ? 
C5 C6 C1 120.5(9) . . ? 
C7 C6 C1 123.4(10) . . ? 
C8 C7 C6 122.3(12) . . ? 
C8 C7 H7 118.9 . . ? 
C6 C7 H7 118.9 . . ? 
C7 C8 C9 118.5(11) . . ? 
C7 C8 H8 120.8 . . ? 
C9 C8 H8 120.8 . . ? 
N2 C9 C8 122.8(11) . . ? 
N2 C9 H9 118.6 . . ? 
C8 C9 H9 118.6 . . ? 
N4 C111 C112 116.2(6) . . ? 
N4 C111 H11A 108.2 . . ? 
C112 C111 H11A 108.2 . . ? 
N4 C111 H11B 108.2 . . ? 
C112 C111 H11B 108.2 . . ? 
H11A C111 H11B 107.4 . . ? 
C113 C112 C111 109.5(7) . . ? 
C113 C112 H11C 109.8 . . ? 
C111 C112 H11C 109.8 . . ? 
C113 C112 H11D 109.8 . . ? 
C111 C112 H11D 109.8 . . ? 
H11C C112 H11D 108.2 . . ? 
C115 C113 C114 69.2(12) . . ? 
C115 C113 C112 112.6(9) . . ? 
C114 C113 C112 129.4(12) . . ? 
C115 C113 H11E 109.1 . . ? 
C114 C113 H11E 40.1 . . ? 
C112 C113 H11E 109.1 . . ? 
C115 C113 H11F 109.1 . . ? 
C114 C113 H11F 117.9 . . ? 
C112 C113 H11F 109.1 . . ? 
H11E C113 H11F 107.8 . . ? 
C115 C113 H11G 135.2 . . ? 
C114 C113 H11G 104.9 . . ? 
C112 C113 H11G 104.8 . . ? 
H11E C113 H11G 79.7 . . ? 
H11F C113 H11G 32.4 . . ? 
C115 C113 H11H 41.7 . . ? 
C114 C113 H11H 104.8 . . ? 
C112 C113 H11H 105.2 . . ? 
H11E C113 H11H 142.6 . . ? 
H11F C113 H11H 73.8 . . ? 
H11G C113 H11H 105.8 . . ? 
C113 C114 H11L 109.5 . . ? 
C113 C114 H11M 109.5 . . ? 
H11L C114 H11M 109.5 . . ? 
C113 C114 H11N 109.5 . . ? 
H11L C114 H11N 109.5 . . ? 
H11M C114 H11N 109.5 . . ? 
C113 C115 H11H 45.0 . . ? 
C113 C115 H11I 109.5 . . ? 
H11H C115 H11I 69.1 . . ? 
C113 C115 H11J 109.5 . . ? 
H11H C115 H11J 105.6 . . ? 
C113 C115 H11K 109.5 . . ? 
H11H C115 H11K 142.7 . . ? 
C122 C121 N4 116.4(6) . . ? 
C122 C121 H12A 108.2 . . ? 
N4 C121 H12A 108.2 . . ? 
C122 C121 H12B 108.2 . . ? 
N4 C121 H12B 108.2 . . ? 
H12A C121 H12B 107.3 . . ? 
C123 C122 C121 111.3(7) . . ? 
C123 C122 H12C 109.4 . . ? 
C121 C122 H12C 109.4 . . ? 
C123 C122 H12D 109.4 . . ? 
C121 C122 H12D 109.4 . . ? 
H12C C122 H12D 108.0 . . ? 
C122 C123 C124 113.4(8) . . ? 
C122 C123 H12E 108.9 . . ? 
C124 C123 H12E 108.9 . . ? 
C122 C123 H12F 108.9 . . ? 
C124 C123 H12F 108.9 . . ? 
H12E C123 H12F 107.7 . . ? 
C123 C124 H12G 109.5 . . ? 
C123 C124 H12H 109.5 . . ? 
H12G C124 H12H 109.5 . . ? 
C123 C124 H12I 109.5 . . ? 
H12G C124 H12I 109.5 . . ? 
H12H C124 H12I 109.5 . . ? 
C132 C131 N4 115.5(6) . . ? 
C132 C131 H13F 108.4 . . ? 
N4 C131 H13F 108.4 . . ? 
C132 C131 H13G 108.4 . . ? 
N4 C131 H13G 108.4 . . ? 
H13F C131 H13G 107.5 . . ? 
C131 C132 C133 109.8(6) . . ? 
C131 C132 H13A 109.7 . . ? 
C133 C132 H13A 109.7 . . ? 
C131 C132 H13B 109.7 . . ? 
C133 C132 H13B 109.7 . . ? 
H13A C132 H13B 108.2 . . ? 
C132 C133 C134 112.7(7) . . ? 
C132 C133 H13H 109.0 . . ? 
C134 C133 H13H 109.0 . . ? 
C132 C133 H13I 109.0 . . ? 
C134 C133 H13I 109.0 . . ? 
H13H C133 H13I 107.8 . . ? 
C133 C134 H13C 109.5 . . ? 
C133 C134 H13D 109.5 . . ? 
H13C C134 H13D 109.5 . . ? 
C133 C134 H13E 109.5 . . ? 
H13C C134 H13E 109.5 . . ? 
H13D C134 H13E 109.5 . . ? 
N4 C141 C142 117.5(6) . . ? 
N4 C141 H14A 107.9 . . ? 
C142 C141 H14A 107.9 . . ? 
N4 C141 H14B 107.9 . . ? 
C142 C141 H14B 107.9 . . ? 
H14A C141 H14B 107.2 . . ? 
C143 C142 C141 110.4(7) . . ? 
C143 C142 H14C 109.6 . . ? 
C141 C142 H14C 109.6 . . ? 
C143 C142 H14D 109.6 . . ? 
C141 C142 H14D 109.6 . . ? 
H14C C142 H14D 108.1 . . ? 
C142 C143 C144 113.6(8) . . ? 
C142 C143 H14E 108.8 . . ? 
C144 C143 H14E 108.8 . . ? 
C142 C143 H14F 108.8 . . ? 
C144 C143 H14F 108.8 . . ? 
H14E C143 H14F 107.7 . . ? 
C143 C144 H14G 109.5 . . ? 
C143 C144 H14H 109.5 . . ? 
H14G C144 H14H 109.5 . . ? 
C143 C144 H14I 109.5 . . ? 
H14G C144 H14I 109.5 . . ? 
H14H C144 H14I 109.5 . . ? 
C212 C211 N5 117.0(9) . . ? 
C212 C211 H21H 108.0 . . ? 
N5 C211 H21H 108.0 . . ? 
C212 C211 H21I 108.0 . . ? 
N5 C211 H21I 108.0 . . ? 
H21H C211 H21I 107.3 . . ? 
C211 C212 C213 112.2(10) . . ? 
C211 C212 H21F 109.2 . . ? 
C213 C212 H21F 109.2 . . ? 
C211 C212 H21G 109.2 . . ? 
C213 C212 H21G 109.2 . . ? 
H21F C212 H21G 107.9 . . ? 
C214 C213 C212 114.6(11) . . ? 
C214 C213 H21A 108.6 . . ? 
C212 C213 H21A 108.6 . . ? 
C214 C213 H21B 108.6 . . ? 
C212 C213 H21B 108.6 . . ? 
H21A C213 H21B 107.6 . . ? 
C213 C214 H21C 109.5 . . ? 
C213 C214 H21D 109.5 . . ? 
H21C C214 H21D 109.5 . . ? 
C213 C214 H21E 109.5 . . ? 
H21C C214 H21E 109.5 . . ? 
H21D C214 H21E 109.5 . . ? 
C222 C221 N5 116.5(7) . . ? 
C222 C221 H22E 108.2 . . ? 
N5 C221 H22E 108.2 . . ? 
C222 C221 H22F 108.2 . . ? 
N5 C221 H22F 108.2 . . ? 
H22E C221 H22F 107.3 . . ? 
C223 C222 C221 111.1(8) . . ? 
C223 C222 H22A 109.4 . . ? 
C221 C222 H22A 109.4 . . ? 
C223 C222 H22B 109.4 . . ? 
C221 C222 H22B 109.4 . . ? 
H22A C222 H22B 108.0 . . ? 
C224 C223 C222 122.5(12) . . ? 
C224 C223 C225 95.1(13) . . ? 
C222 C223 C225 99.3(11) . . ? 
C224 C223 H22C 106.7 . . ? 
C222 C223 H22C 106.7 . . ? 
C225 C223 H22C 128.1 . . ? 
C224 C223 H22D 106.7 . . ? 
C222 C223 H22D 106.7 . . ? 
C225 C223 H22D 21.7 . . ? 
H22C C223 H22D 106.6 . . ? 
C224 C223 H22K 113.3 . . ? 
C222 C223 H22K 111.9 . . ? 
C225 C223 H22K 111.9 . . ? 
H22C C223 H22K 16.3 . . ? 
H22D C223 H22K 90.3 . . ? 
C224 C223 H22J 17.8 . . ? 
C222 C223 H22J 111.9 . . ? 
C225 C223 H22J 111.9 . . ? 
H22C C223 H22J 98.8 . . ? 
H22D C223 H22J 124.5 . . ? 
H22K C223 H22J 109.6 . . ? 
C223 C224 H22G 109.5 . . ? 
C223 C224 H22H 109.5 . . ? 
C223 C224 H22I 109.5 . . ? 
C223 C225 H22L 109.5 . . ? 
C223 C225 H22M 109.5 . . ? 
H22L C225 H22M 109.5 . . ? 
C223 C225 H22N 109.5 . . ? 
H22L C225 H22N 109.5 . . ? 
H22M C225 H22N 109.5 . . ? 
N5 C231 C232 118.0(8) . . ? 
N5 C231 H23A 107.8 . . ? 
C232 C231 H23A 107.8 . . ? 
N5 C231 H23B 107.8 . . ? 
C232 C231 H23B 107.8 . . ? 
H23A C231 H23B 107.1 . . ? 
C233 C232 C231 110.4(8) . . ? 
C233 C232 H23E 109.6 . . ? 
C231 C232 H23E 109.6 . . ? 
C233 C232 H23F 109.6 . . ? 
C231 C232 H23F 109.6 . . ? 
H23E C232 H23F 108.1 . . ? 
C234 C233 C232 112.3(10) . . ? 
C234 C233 H23C 109.1 . . ? 
C232 C233 H23C 109.1 . . ? 
C234 C233 H23D 109.1 . . ? 
C232 C233 H23D 109.1 . . ? 
H23C C233 H23D 107.9 . . ? 
C233 C234 H23G 109.5 . . ? 
C233 C234 H23H 109.5 . . ? 
H23G C234 H23H 109.5 . . ? 
C233 C234 H23I 109.5 . . ? 
H23G C234 H23I 109.5 . . ? 
H23H C234 H23I 109.5 . . ? 
N5 C241 C245 118.5(9) . . ? 
N5 C241 C242 109.9(10) . . ? 
C245 C241 C242 30.3(16) . . ? 
N5 C241 H24A 109.7 . . ? 
C245 C241 H24A 79.7 . . ? 
C242 C241 H24A 109.7 . . ? 
N5 C241 H24B 109.7 . . ? 
C245 C241 H24B 125.1 . . ? 
C242 C241 H24B 109.7 . . ? 
H24A C241 H24B 108.2 . . ? 
N5 C241 H24C 108.0 . . ? 
C245 C241 H24C 107.1 . . ? 
C242 C241 H24C 83.8 . . ? 
H24A C241 H24C 131.9 . . ? 
H24B C241 H24C 29.2 . . ? 
N5 C241 H24D 107.7 . . ? 
C245 C241 H24D 107.9 . . ? 
C242 C241 H24D 134.9 . . ? 
H24A C241 H24D 32.2 . . ? 
H24B C241 H24D 79.3 . . ? 
H24C C241 H24D 107.2 . . ? 
C243 C242 C241 112.3(12) . . ? 
C243 C242 H24E 109.1 . . ? 
C241 C242 H24E 109.1 . . ? 
C243 C242 H24F 109.1 . . ? 
C241 C242 H24F 109.1 . . ? 
H24E C242 H24F 107.9 . . ? 
C242 C243 C244 112.8(13) . . ? 
C242 C243 H24G 109.0 . . ? 
C244 C243 H24G 109.0 . . ? 
C242 C243 H24H 109.0 . . ? 
C244 C243 H24H 109.0 . . ? 
H24G C243 H24H 107.8 . . ? 
C241 C245 C246 109.6(12) . . ? 
C241 C245 H24O 109.8 . . ? 
C246 C245 H24O 109.8 . . ? 
C241 C245 H24P 109.8 . . ? 
C246 C245 H24P 109.8 . . ? 
H24O C245 H24P 108.2 . . ? 
C247 C246 C245 112.0(15) . . ? 
C247 C246 H24Q 109.2 . . ? 
C245 C246 H24Q 109.2 . . ? 
C247 C246 H24R 109.2 . . ? 
C245 C246 H24R 109.2 . . ? 
H24Q C246 H24R 107.9 . . ? 
C246 C247 H24L 109.5 . . ? 
C246 C247 H24M 109.5 . . ? 
H24L C247 H24M 109.5 . . ? 
C246 C247 H24N 109.5 . . ? 
H24L C247 H24N 109.5 . . ? 
H24M C247 H24N 109.5 . . ? 
N6 C10 C11 174(4) . . ? 
 
loop_ 
 _geom_torsion_atom_site_label_1 
 _geom_torsion_atom_site_label_2 
 _geom_torsion_atom_site_label_3 
 _geom_torsion_atom_site_label_4 
 _geom_torsion 
 _geom_torsion_site_symmetry_1 
 _geom_torsion_site_symmetry_2 
 _geom_torsion_site_symmetry_3 
 _geom_torsion_site_symmetry_4 
 _geom_torsion_publ_flag 
N1 Mo1 O1 Mo5 -144(3) . . . . ? 
O9 Mo1 O1 Mo5 89.5(2) . . . . ? 
O8 Mo1 O1 Mo5 -3.9(2) . . . . ? 
O7 Mo1 O1 Mo5 -94.4(2) . . . . ? 
O10 Mo1 O1 Mo5 179.5(2) . . . . ? 
N1 Mo1 O1 Mo6 36(3) . . . . ? 
O9 Mo1 O1 Mo6 -90.6(2) . . . . ? 
O8 Mo1 O1 Mo6 176.1(2) . . . . ? 
O7 Mo1 O1 Mo6 85.6(2) . . . . ? 
O10 Mo1 O1 Mo6 -0.55(17) . . . . ? 
N1 Mo1 O1 Mo4 126(3) . . . . ? 
O9 Mo1 O1 Mo4 -0.58(18) . . . . ? 
O8 Mo1 O1 Mo4 -93.9(2) . . . . ? 
O7 Mo1 O1 Mo4 175.6(2) . . . . ? 
O10 Mo1 O1 Mo4 89.42(18) . . . . ? 
N1 Mo1 O1 Mo2 -54(3) . . . . ? 
O9 Mo1 O1 Mo2 179.7(2) . . . . ? 
O8 Mo1 O1 Mo2 86.3(2) . . . . ? 
O7 Mo1 O1 Mo2 -4.17(19) . . . . ? 
O10 Mo1 O1 Mo2 -90.32(18) . . . . ? 
N1 Mo1 O1 Mo3 -174(100) . . . . ? 
O9 Mo1 O1 Mo3 60(64) . . . . ? 
O8 Mo1 O1 Mo3 -33(64) . . . . ? 
O7 Mo1 O1 Mo3 -124(64) . . . . ? 
O10 Mo1 O1 Mo3 150(100) . . . . ? 
O5 Mo5 O1 Mo1 57(4) . . . . ? 
O15 Mo5 O1 Mo1 179.4(3) . . . . ? 
O13 Mo5 O1 Mo1 -86.6(2) . . . . ? 
O8 Mo5 O1 Mo1 3.8(2) . . . . ? 
O12 Mo5 O1 Mo1 90.6(2) . . . . ? 
O5 Mo5 O1 Mo6 -122(7) . . . . ? 
O15 Mo5 O1 Mo6 0(7) . . . . ? 
O13 Mo5 O1 Mo6 94(7) . . . . ? 
O8 Mo5 O1 Mo6 -175(7) . . . . ? 
O12 Mo5 O1 Mo6 -88(7) . . . . ? 
O5 Mo5 O1 Mo4 148(4) . . . . ? 
O15 Mo5 O1 Mo4 -90.2(2) . . . . ? 
O13 Mo5 O1 Mo4 3.8(2) . . . . ? 
O8 Mo5 O1 Mo4 94.2(2) . . . . ? 
O12 Mo5 O1 Mo4 -179.0(2) . . . . ? 
O5 Mo5 O1 Mo2 -34(4) . . . . ? 
O15 Mo5 O1 Mo2 88.5(2) . . . . ? 
O13 Mo5 O1 Mo2 -177.4(2) . . . . ? 
O8 Mo5 O1 Mo2 -87.1(2) . . . . ? 
O12 Mo5 O1 Mo2 -0.3(2) . . . . ? 
O5 Mo5 O1 Mo3 -123(4) . . . . ? 
O15 Mo5 O1 Mo3 -0.8(2) . . . . ? 
O13 Mo5 O1 Mo3 93.3(2) . . . . ? 
O8 Mo5 O1 Mo3 -176.4(2) . . . . ? 
O12 Mo5 O1 Mo3 -89.6(2) . . . . ? 
O6 Mo6 O1 Mo1 118(4) . . . . ? 
O10 Mo6 O1 Mo1 0.59(18) . . . . ? 
O11 Mo6 O1 Mo1 -94.2(2) . . . . ? 
O17 Mo6 O1 Mo1 175.8(2) . . . . ? 
O14 Mo6 O1 Mo1 89.58(19) . . . . ? 
O6 Mo6 O1 Mo5 -64(9) . . . . ? 
O10 Mo6 O1 Mo5 180(100) . . . . ? 
O11 Mo6 O1 Mo5 85(7) . . . . ? 
O17 Mo6 O1 Mo5 -5(7) . . . . ? 
O14 Mo6 O1 Mo5 -92(7) . . . . ? 
O6 Mo6 O1 Mo4 27(4) . . . . ? 
O10 Mo6 O1 Mo4 -89.80(19) . . . . ? 
O11 Mo6 O1 Mo4 175.4(2) . . . . ? 
O17 Mo6 O1 Mo4 85.39(19) . . . . ? 
O14 Mo6 O1 Mo4 -0.82(17) . . . . ? 
O6 Mo6 O1 Mo2 -152(4) . . . . ? 
O10 Mo6 O1 Mo2 91.4(2) . . . . ? 
O11 Mo6 O1 Mo2 -3.39(18) . . . . ? 
O17 Mo6 O1 Mo2 -93.38(19) . . . . ? 
O14 Mo6 O1 Mo2 -179.6(2) . . . . ? 
O6 Mo6 O1 Mo3 -62(4) . . . . ? 
O10 Mo6 O1 Mo3 -179.3(2) . . . . ? 
O11 Mo6 O1 Mo3 85.9(2) . . . . ? 
O17 Mo6 O1 Mo3 -4.08(18) . . . . ? 
O14 Mo6 O1 Mo3 -90.28(19) . . . . ? 
O4 Mo4 O1 Mo1 64(6) . . . . ? 
O14 Mo4 O1 Mo1 -90.46(19) . . . . ? 
O16 Mo4 O1 Mo1 176.3(2) . . . . ? 
O9 Mo4 O1 Mo1 0.57(17) . . . . ? 
O13 Mo4 O1 Mo1 87.2(2) . . . . ? 
O4 Mo4 O1 Mo5 -27(6) . . . . ? 
O14 Mo4 O1 Mo5 178.8(2) . . . . ? 
O16 Mo4 O1 Mo5 85.6(2) . . . . ? 
O9 Mo4 O1 Mo5 -90.20(19) . . . . ? 
O13 Mo4 O1 Mo5 -3.62(19) . . . . ? 
O4 Mo4 O1 Mo6 155(6) . . . . ? 
O14 Mo4 O1 Mo6 0.85(18) . . . . ? 
O16 Mo4 O1 Mo6 -92.3(2) . . . . ? 
O9 Mo4 O1 Mo6 91.88(19) . . . . ? 
O13 Mo4 O1 Mo6 178.5(2) . . . . ? 
O4 Mo4 O1 Mo2 -128(10) . . . . ? 
O14 Mo4 O1 Mo2 78(10) . . . . ? 
O16 Mo4 O1 Mo2 -16(10) . . . . ? 
O9 Mo4 O1 Mo2 169(10) . . . . ? 
O13 Mo4 O1 Mo2 -105(10) . . . . ? 
O4 Mo4 O1 Mo3 -116(6) . . . . ? 
O14 Mo4 O1 Mo3 89.79(18) . . . . ? 
O16 Mo4 O1 Mo3 -3.41(18) . . . . ? 
O9 Mo4 O1 Mo3 -179.2(2) . . . . ? 
O13 Mo4 O1 Mo3 -92.6(2) . . . . ? 
O2 Mo2 O1 Mo1 120(6) . . . . ? 
O7 Mo2 O1 Mo1 4.5(2) . . . . ? 
O12 Mo2 O1 Mo1 -90.5(2) . . . . ? 
O18 Mo2 O1 Mo1 179.8(2) . . . . ? 
O11 Mo2 O1 Mo1 94.56(19) . . . . ? 
O2 Mo2 O1 Mo5 -149(6) . . . . ? 
O7 Mo2 O1 Mo5 95.2(2) . . . . ? 
O12 Mo2 O1 Mo5 0.3(2) . . . . ? 
O18 Mo2 O1 Mo5 -89.5(2) . . . . ? 
O11 Mo2 O1 Mo5 -174.7(2) . . . . ? 
O2 Mo2 O1 Mo6 29(6) . . . . ? 
O7 Mo2 O1 Mo6 -86.8(2) . . . . ? 
O12 Mo2 O1 Mo6 178.2(2) . . . . ? 
O18 Mo2 O1 Mo6 88.5(2) . . . . ? 
O11 Mo2 O1 Mo6 3.25(18) . . . . ? 
O2 Mo2 O1 Mo4 -48(13) . . . . ? 
O7 Mo2 O1 Mo4 -164(10) . . . . ? 
O12 Mo2 O1 Mo4 101(10) . . . . ? 
O18 Mo2 O1 Mo4 12(10) . . . . ? 
O11 Mo2 O1 Mo4 -74(10) . . . . ? 
O2 Mo2 O1 Mo3 -60(6) . . . . ? 
O7 Mo2 O1 Mo3 -175.8(2) . . . . ? 
O12 Mo2 O1 Mo3 89.3(2) . . . . ? 
O18 Mo2 O1 Mo3 -0.48(18) . . . . ? 
O11 Mo2 O1 Mo3 -85.69(19) . . . . ? 
O3 Mo3 O1 Mo1 -32(67) . . . . ? 
O17 Mo3 O1 Mo1 -146(100) . . . . ? 
O18 Mo3 O1 Mo1 120(64) . . . . ? 
O15 Mo3 O1 Mo1 30(64) . . . . ? 
O16 Mo3 O1 Mo1 -57(64) . . . . ? 
O3 Mo3 O1 Mo5 -61(6) . . . . ? 
O17 Mo3 O1 Mo5 -175.8(2) . . . . ? 
O18 Mo3 O1 Mo5 90.7(2) . . . . ? 
O15 Mo3 O1 Mo5 0.7(2) . . . . ? 
O16 Mo3 O1 Mo5 -86.8(2) . . . . ? 
O3 Mo3 O1 Mo6 119(6) . . . . ? 
O17 Mo3 O1 Mo6 4.26(18) . . . . ? 
O18 Mo3 O1 Mo6 -89.3(2) . . . . ? 
O15 Mo3 O1 Mo6 -179.2(3) . . . . ? 
O16 Mo3 O1 Mo6 93.3(2) . . . . ? 
O3 Mo3 O1 Mo4 29(6) . . . . ? 
O17 Mo3 O1 Mo4 -85.71(19) . . . . ? 
O18 Mo3 O1 Mo4 -179.2(2) . . . . ? 
O15 Mo3 O1 Mo4 90.8(2) . . . . ? 
O16 Mo3 O1 Mo4 3.31(18) . . . . ? 
O3 Mo3 O1 Mo2 -151(6) . . . . ? 
O17 Mo3 O1 Mo2 94.03(19) . . . . ? 
O18 Mo3 O1 Mo2 0.49(18) . . . . ? 
O15 Mo3 O1 Mo2 -89.5(2) . . . . ? 
O16 Mo3 O1 Mo2 -177.0(2) . . . . ? 
O2 Mo2 O7 Mo1 177.1(3) . . . . ? 
O12 Mo2 O7 Mo1 71.0(3) . . . . ? 
O18 Mo2 O7 Mo1 -15.3(7) . . . . ? 
O11 Mo2 O7 Mo1 -81.5(3) . . . . ? 
O1 Mo2 O7 Mo1 -5.5(2) . . . . ? 
N1 Mo1 O7 Mo2 -177.6(3) . . . . ? 
O9 Mo1 O7 Mo2 15.1(7) . . . . ? 
O8 Mo1 O7 Mo2 -73.4(3) . . . . ? 
O10 Mo1 O7 Mo2 83.6(3) . . . . ? 
O1 Mo1 O7 Mo2 5.8(3) . . . . ? 
N1 Mo1 O8 Mo5 -177.8(3) . . . . ? 
O9 Mo1 O8 Mo5 -73.7(3) . . . . ? 
O7 Mo1 O8 Mo5 82.2(3) . . . . ? 
O10 Mo1 O8 Mo5 12.9(8) . . . . ? 
O1 Mo1 O8 Mo5 5.0(3) . . . . ? 
O5 Mo5 O8 Mo1 178.1(4) . . . . ? 
O15 Mo5 O8 Mo1 -14.5(8) . . . . ? 
O13 Mo5 O8 Mo1 73.1(3) . . . . ? 
O12 Mo5 O8 Mo1 -81.7(3) . . . . ? 
O1 Mo5 O8 Mo1 -4.9(3) . . . . ? 
N1 Mo1 O9 Mo4 -175.7(3) . . . . ? 
O8 Mo1 O9 Mo4 79.3(3) . . . . ? 
O7 Mo1 O9 Mo4 -8.5(7) . . . . ? 
O10 Mo1 O9 Mo4 -76.2(3) . . . . ? 
O1 Mo1 O9 Mo4 0.8(2) . . . . ? 
O4 Mo4 O9 Mo1 -178.8(3) . . . . ? 
O14 Mo4 O9 Mo1 76.7(3) . . . . ? 
O16 Mo4 O9 Mo1 -9.7(6) . . . . ? 
O13 Mo4 O9 Mo1 -77.3(3) . . . . ? 
O1 Mo4 O9 Mo1 -0.7(2) . . . . ? 
O6 Mo6 O10 Mo1 -177.9(3) . . . . ? 
O11 Mo6 O10 Mo1 76.4(3) . . . . ? 
O17 Mo6 O10 Mo1 -11.2(6) . . . . ? 
O14 Mo6 O10 Mo1 -77.0(3) . . . . ? 
O1 Mo6 O10 Mo1 -0.7(2) . . . . ? 
N1 Mo1 O10 Mo6 -176.7(3) . . . . ? 
O9 Mo1 O10 Mo6 80.2(3) . . . . ? 
O8 Mo1 O10 Mo6 -7.2(7) . . . . ? 
O7 Mo1 O10 Mo6 -77.5(3) . . . . ? 
O1 Mo1 O10 Mo6 0.8(2) . . . . ? 
O6 Mo6 O11 Mo2 -177.2(3) . . . . ? 
O10 Mo6 O11 Mo2 -71.9(3) . . . . ? 
O17 Mo6 O11 Mo2 81.4(3) . . . . ? 
O14 Mo6 O11 Mo2 12.7(6) . . . . ? 
O1 Mo6 O11 Mo2 4.5(2) . . . . ? 
O2 Mo2 O11 Mo6 176.8(3) . . . . ? 
O7 Mo2 O11 Mo6 72.8(3) . . . . ? 
O12 Mo2 O11 Mo6 -15.2(7) . . . . ? 
O18 Mo2 O11 Mo6 -81.7(3) . . . . ? 
O1 Mo2 O11 Mo6 -4.5(2) . . . . ? 
O2 Mo2 O12 Mo5 178.2(3) . . . . ? 
O7 Mo2 O12 Mo5 -76.5(3) . . . . ? 
O18 Mo2 O12 Mo5 75.8(3) . . . . ? 
O11 Mo2 O12 Mo5 10.3(7) . . . . ? 
O1 Mo2 O12 Mo5 -0.3(3) . . . . ? 
O5 Mo5 O12 Mo2 178.3(4) . . . . ? 
O15 Mo5 O12 Mo2 -78.6(3) . . . . ? 
O13 Mo5 O12 Mo2 6.5(8) . . . . ? 
O8 Mo5 O12 Mo2 77.0(3) . . . . ? 
O1 Mo5 O12 Mo2 0.4(3) . . . . ? 
O5 Mo5 O13 Mo4 177.3(4) . . . . ? 
O15 Mo5 O13 Mo4 72.7(3) . . . . ? 
O8 Mo5 O13 Mo4 -80.7(3) . . . . ? 
O12 Mo5 O13 Mo4 -11.0(7) . . . . ? 
O1 Mo5 O13 Mo4 -5.0(3) . . . . ? 
O4 Mo4 O13 Mo5 -175.9(3) . . . . ? 
O14 Mo4 O13 Mo5 10.0(7) . . . . ? 
O16 Mo4 O13 Mo5 -73.1(3) . . . . ? 
O9 Mo4 O13 Mo5 81.6(3) . . . . ? 
O1 Mo4 O13 Mo5 5.0(3) . . . . ? 
O4 Mo4 O14 Mo6 179.8(3) . . . . ? 
O16 Mo4 O14 Mo6 76.0(3) . . . . ? 
O9 Mo4 O14 Mo6 -76.6(3) . . . . ? 
O13 Mo4 O14 Mo6 -6.1(6) . . . . ? 
O1 Mo4 O14 Mo6 -1.1(2) . . . . ? 
O6 Mo6 O14 Mo4 -177.4(3) . . . . ? 
O10 Mo6 O14 Mo4 78.9(3) . . . . ? 
O11 Mo6 O14 Mo4 -7.2(6) . . . . ? 
O17 Mo6 O14 Mo4 -76.7(3) . . . . ? 
O1 Mo6 O14 Mo4 1.1(2) . . . . ? 
O5 Mo5 O15 Mo3 177.8(4) . . . . ? 
O13 Mo5 O15 Mo3 -76.2(4) . . . . ? 
O8 Mo5 O15 Mo3 10.5(8) . . . . ? 
O12 Mo5 O15 Mo3 77.1(4) . . . . ? 
O1 Mo5 O15 Mo3 1.0(3) . . . . ? 
O3 Mo3 O15 Mo5 177.0(4) . . . . ? 
O17 Mo3 O15 Mo5 6.5(8) . . . . ? 
O18 Mo3 O15 Mo5 -78.1(4) . . . . ? 
O16 Mo3 O15 Mo5 75.6(4) . . . . ? 
O1 Mo3 O15 Mo5 -1.0(3) . . . . ? 
O4 Mo4 O16 Mo3 -177.5(3) . . . . ? 
O14 Mo4 O16 Mo3 -72.3(3) . . . . ? 
O9 Mo4 O16 Mo3 13.5(6) . . . . ? 
O13 Mo4 O16 Mo3 80.4(3) . . . . ? 
O1 Mo4 O16 Mo3 4.6(2) . . . . ? 
O3 Mo3 O16 Mo4 176.4(3) . . . . ? 
O17 Mo3 O16 Mo4 73.5(3) . . . . ? 
O18 Mo3 O16 Mo4 -9.9(6) . . . . ? 
O15 Mo3 O16 Mo4 -81.2(3) . . . . ? 
O1 Mo3 O16 Mo4 -4.6(2) . . . . ? 
O3 Mo3 O17 Mo6 176.5(3) . . . . ? 
O18 Mo3 O17 Mo6 70.7(3) . . . . ? 
O15 Mo3 O17 Mo6 -13.0(7) . . . . ? 
O16 Mo3 O17 Mo6 -81.7(3) . . . . ? 
O1 Mo3 O17 Mo6 -5.6(2) . . . . ? 
O6 Mo6 O17 Mo3 -177.0(3) . . . . ? 
O10 Mo6 O17 Mo3 16.2(6) . . . . ? 
O11 Mo6 O17 Mo3 -72.5(3) . . . . ? 
O14 Mo6 O17 Mo3 82.7(3) . . . . ? 
O1 Mo6 O17 Mo3 5.7(2) . . . . ? 
O3 Mo3 O18 Mo2 178.2(3) . . . . ? 
O17 Mo3 O18 Mo2 -77.7(3) . . . . ? 
O15 Mo3 O18 Mo2 75.3(3) . . . . ? 
O16 Mo3 O18 Mo2 4.6(6) . . . . ? 
O1 Mo3 O18 Mo2 -0.7(2) . . . . ? 
O2 Mo2 O18 Mo3 178.2(3) . . . . ? 
O7 Mo2 O18 Mo3 10.5(7) . . . . ? 
O12 Mo2 O18 Mo3 -77.1(3) . . . . ? 
O11 Mo2 O18 Mo3 77.8(3) . . . . ? 
O1 Mo2 O18 Mo3 0.7(2) . . . . ? 
O9 Mo1 N1 C1 122(3) . . . . ? 
O8 Mo1 N1 C1 -144(3) . . . . ? 
O7 Mo1 N1 C1 -53(3) . . . . ? 
O10 Mo1 N1 C1 32(3) . . . . ? 
O1 Mo1 N1 C1 -4(5) . . . . ? 
Mo1 N1 C1 C2 -163(2) . . . . ? 
Mo1 N1 C1 C6 22(3) . . . . ? 
N1 C1 C2 C3 -174.3(9) . . . . ? 
C6 C1 C2 C3 1.1(14) . . . . ? 
N1 C1 C2 N3 3.9(13) . . . . ? 
C6 C1 C2 N3 179.3(8) . . . . ? 
O20 N3 C2 C3 34.0(13) . . . . ? 
O19 N3 C2 C3 -145.4(9) . . . . ? 
O20 N3 C2 C1 -144.4(9) . . . . ? 
O19 N3 C2 C1 36.2(12) . . . . ? 
C1 C2 C3 C4 -2.9(16) . . . . ? 
N3 C2 C3 C4 178.9(9) . . . . ? 
C2 C3 C4 C5 2.7(15) . . . . ? 
C9 N2 C5 C6 1.0(15) . . . . ? 
C9 N2 C5 C4 179.9(9) . . . . ? 
C3 C4 C5 N2 -180.0(9) . . . . ? 
C3 C4 C5 C6 -1.0(15) . . . . ? 
N2 C5 C6 C7 -2.9(14) . . . . ? 
C4 C5 C6 C7 178.1(9) . . . . ? 
N2 C5 C6 C1 178.2(9) . . . . ? 
C4 C5 C6 C1 -0.7(14) . . . . ? 
N1 C1 C6 C5 176.4(8) . . . . ? 
C2 C1 C6 C5 0.7(13) . . . . ? 
N1 C1 C6 C7 -2.4(13) . . . . ? 
C2 C1 C6 C7 -178.0(8) . . . . ? 
C5 C6 C7 C8 3.3(14) . . . . ? 
C1 C6 C7 C8 -177.8(9) . . . . ? 
C6 C7 C8 C9 -1.8(16) . . . . ? 
C5 N2 C9 C8 0.8(16) . . . . ? 
C7 C8 C9 N2 -0.4(17) . . . . ? 
C141 N4 C111 C112 175.3(6) . . . . ? 
C131 N4 C111 C112 54.6(8) . . . . ? 
C121 N4 C111 C112 -64.0(8) . . . . ? 
N4 C111 C112 C113 -170.7(7) . . . . ? 
C111 C112 C113 C115 81.1(11) . . . . ? 
C111 C112 C113 C114 162.1(15) . . . . ? 
C141 N4 C121 C122 -55.9(8) . . . . ? 
C131 N4 C121 C122 63.2(8) . . . . ? 
C111 N4 C121 C122 -175.4(7) . . . . ? 
N4 C121 C122 C123 -176.2(7) . . . . ? 
C121 C122 C123 C124 -179.4(9) . . . . ? 
C141 N4 C131 C132 -66.3(8) . . . . ? 
C111 N4 C131 C132 54.1(8) . . . . ? 
C121 N4 C131 C132 173.6(6) . . . . ? 
N4 C131 C132 C133 177.6(6) . . . . ? 
C131 C132 C133 C134 -175.3(7) . . . . ? 
C131 N4 C141 C142 -173.6(6) . . . . ? 
C111 N4 C141 C142 64.0(8) . . . . ? 
C121 N4 C141 C142 -55.6(8) . . . . ? 
N4 C141 C142 C143 -177.2(7) . . . . ? 
C141 C142 C143 C144 179.1(8) . . . . ? 
C231 N5 C211 C212 176.4(10) . . . . ? 
C241 N5 C211 C212 -62.5(12) . . . . ? 
C221 N5 C211 C212 55.1(12) . . . . ? 
N5 C211 C212 C213 -168.5(11) . . . . ? 
C211 C212 C213 C214 74.4(15) . . . . ? 
C231 N5 C221 C222 -59.8(12) . . . . ? 
C211 N5 C221 C222 58.7(12) . . . . ? 
C241 N5 C221 C222 178.6(10) . . . . ? 
N5 C221 C222 C223 -176.5(10) . . . . ? 
C221 C222 C223 C224 -172.8(14) . . . . ? 
C221 C222 C223 C225 85.0(12) . . . . ? 
C211 N5 C231 C232 -178.4(9) . . . . ? 
C241 N5 C231 C232 61.5(12) . . . . ? 
C221 N5 C231 C232 -57.0(11) . . . . ? 
N5 C231 C232 C233 -178.4(8) . . . . ? 
C231 C232 C233 C234 -177.7(9) . . . . ? 
C231 N5 C241 C245 34(2) . . . . ? 
C211 N5 C241 C245 -83.6(18) . . . . ? 
C221 N5 C241 C245 155.6(17) . . . . ? 
C231 N5 C241 C242 66.3(17) . . . . ? 
C211 N5 C241 C242 -51.7(16) . . . . ? 
C221 N5 C241 C242 -172.4(14) . . . . ? 
N5 C241 C242 C243 167.1(15) . . . . ? 
C245 C241 C242 C243 -80(3) . . . . ? 
C241 C242 C243 C244 -88(2) . . . . ? 
N5 C241 C245 C246 -169.2(18) . . . . ? 
C242 C241 C245 C246 110(3) . . . . ? 
C241 C245 C246 C247 -173(2) . . . . ? 
 
_diffrn_measured_fraction_theta_max    0.998 
_diffrn_reflns_theta_full              26.00 
_diffrn_measured_fraction_theta_full   0.998 
_refine_diff_density_max    2.097 
_refine_diff_density_min   -1.156 
_refine_diff_density_rms    0.136 
