# Supplementary material for: Reversible proton-switchable fluorescence controlled by conjugation effect in an organically-functionalized polyoxometalate
Source: Sci Rep. 2016 Jun 20;6:27861. doi: 10.1038/srep27861 (PMC4913239; doi:10.1038/srep27861)
Supplement: Supplementary Dataset 2 [file srep27861-s3.zip]

Archive with 1 entries (1 files):
- Dataset 2-checkcif.pdf
